# Supplementary material for: Adaptation for Staphylococcus aureus to hosts via insertion mutation in the accessory gene regulator agrC gene: decreased virulence and enhanced persistence capacity
Source: Microbiol Spectr. 2024 Nov 29;13(1):e01497-24. doi: 10.1128/spectrum.01497-24 (PMC11705864; doi:10.1128/spectrum.01497-24)
Supplement: Supplemental material — Tables S1 to S5. [file spectrum.01497-24-s0001.xlsx]

## Sheet: Table S1
Table S1. The MICs of 12 antimicrobial agents aganst two clinical S. aureus isolates
Antimicrobial agents	23B	23H
Clindamycin	0.25	0.25
Daptomycin	1	1
Erythromycin	≥8	≥8
Gentamicin	≤0.5	≤0.5
Linezolid	2	2
Levofloxacin	1	1
Moxifloxacin	≤0.25	≤0.25
Oxacillin	0.5	0.5
Rifampin	≤0.5	≤0.5
Vancomycin	1	1
Teicoplanin	≤0.5	≤0.5
Trimethoprim-Sulfamethoxazole	≤0.5	≤0.5

## Sheet: Table S2
Table S2. The whole-genome comparison results between strains 23H and 23B using Snippy software
CHROM	POS	TYPE	REF	ALT	EVIDENCE	FTYPE	STRAND	NT_POS	AA_POS	EFFECT	LOCUS_TAG	GENE	PRODUCT
FJHJFBEG_12	87730	ins	G	GA	GA:19 G:0	CDS	+	923/1293	308/430	frameshift_variant c.922dupA p.Ser308fs	FJHJFBEG_01572		Accessory gene regulator C (sensor histidine kinase)

## Sheet: Table S3
Table S3. The differentially expressed genes in strain 23B compared to strain 23H
Gene_id	Log2FoldChange (Changes in B compared to H)	P-value	Gene_description
SAOUHSC_02260	-10.1446	0	delta-hemolysin&&sp
SAOUHSC_02265	-4.34057	3.26e-118	accessory gene regulator protein A&&sp
SAOUHSC_02262	-4.9691	1.36e-110	hypothetical protein&&-- && PF05931:Staphylococcal AgrD protein
SAOUHSC_02264	-4.53529	9.29e-89	accessory gene regulator protein C&&-- && PF14501:GHKL domain
SAOUHSC_02261	-4.60803	6.49e-87	accessory gene regulator protein B&&sp
SAOUHSC_00069	6.63308	4.99e-83	protein A&&sp
SAOUHSC_00119	-5.06507	1.17e-64	capsular polysaccharide biosynthesis protein Cap8F&&sp
SAOUHSC_00120	-4.89054	3.23e-51	UDP-N-acetylglucosamine 2-epimerase&&sp
SAOUHSC_00114	-4.64432	1.36e-46	capsular polysaccharide biosynthesis protein&&sp
SAOUHSC_00117	-4.8686	6.35e-45	capsular polysaccharide biosynthesis protein Cap5D&&sp
SAOUHSC_00125	-4.32316	6.64e-45	cap5L protein/glycosyltransferase&&sp
SAOUHSC_00128	-4.17157	2.45e-44	cap5O protein/UDP-N-acetyl-D-mannosaminuronic acid dehydrogenase&&sp
SAOUHSC_00129	-3.90706	2.95e-42	UDP-N-acetylglucosamine 2-epimerase&&sp
SAOUHSC_00127	-4.38229	4.87e-42	cap5N protein/UDP-glucose 4-epimerase&&sp
SAOUHSC_00115	-4.62577	3.18e-41	capsular polysaccharide biosynthesis protein Cap5B&&sp
SAOUHSC_00545	3.78153	4.14e-41	fibrinogen-binding protein SdrD&&sp
SAOUHSC_00116	-4.67872	2.32e-37	capsular polysaccharide biosynthesis protein Cap8C&&sp
SAOUHSC_00118	-4.87567	2.85e-37	capsular polysaccharide biosynthesis protein Cap5E&&sp
SAOUHSC_03006	-2.80789	6.23e-37	lipase&&sp
SAOUHSC_02820	4.40714	1.59e-36	hypothetical protein&&sp
SAOUHSC_02821	4.18012	1.79e-34	membrane spanning protein&&-- && PF12730:ABC-2 family transporter protein
SAOUHSC_02640	-2.87556	3.48e-34	hypothetical protein&&sp
SAOUHSC_01135	-7.10972	4.81e-34	hypothetical protein&&sp
SAOUHSC_02641	-3.20972	2.59e-32	permease domain-containing protein&&sp
SAOUHSC_00126	-4.24562	2.74e-30	capsular polysaccharide biosynthesis protein Cap8M&&sp
SAOUHSC_00146	-2.82861	2.18e-24	hypothetical protein&&-- && PF07274:Protein of unknown function (DUF1440)
SAOUHSC_02963	2.18518	5.32e-23	clumping factor B&&sp
SAOUHSC_00556	-2.1596	2.16e-22	proline/betaine transporter&&sp
SAOUHSC_02650	-2.06875	3.72e-22	hypothetical protein&&sp
SAOUHSC_00830	-2.53824	5.85e-22	hypothetical protein&&-- && PF13420:Acetyltransferase (GNAT) domain
SAOUHSC_02774	-3.07877	1.42e-21	hypothetical protein&&sp
SAOUHSC_02622	2.57037	1.67e-21	sodium/glutamate symporter&&sp
SAOUHSC_00093	2.24049	2.82e-21	superoxide dismutase&&sp
SAOUHSC_00290	1.95814	1.3e-20	hypothetical protein&&-- && PF13303:Phosphotransferase system, EIIC
SAOUHSC_00812	-2.84632	2.36e-17	clumping factor&&sp
SAOUHSC_02314	-2.11444	1.28e-15	sensor protein KdpD&&sp
SAOUHSC_01131	1.62509	2.67e-15	hypothetical protein&&-- && -
SAOUHSC_00367	-1.94665	3.03e-14	hypothetical protein&&sp
SAOUHSC_02390	-1.36904	5.19e-14	lytic regulatory protein&&-- && -
SAOUHSC_00569	-1.26912	1.47e-13	hypothetical protein&&sp
SAOUHSC_00717	-2.41129	2.1e-13	hypothetical protein&&-- && PF10517:Electron transfer DM13
SAOUHSC_00070	1.70272	1.69e-12	accessory regulator-like protein&&sp
SAOUHSC_00620	-1.64809	3.15e-12	accessory regulator A&&sp
SAOUHSC_00987	-2.33301	8.48e-12	cysteine protease&&sp
SAOUHSC_02387	-1.34602	1.24e-11	hypothetical protein&&sp
SAOUHSC_00553	-1.37719	1.35e-11	hypothetical protein&&sp
SAOUHSC_00554	-1.5532	4.58e-11	6-phospho 3-hexuloisomerase&&sp
SAOUHSC_00992	2.36528	4.99e-11	MarR family transcriptional regulator&&-- && PF01047:MarR family
SAOUHSC_00647	-1.52919	9.82e-11	hypothetical protein&&sp
SAOUHSC_02696	1.49891	1.05e-10	methicillin resistance determinant protein FmhA&&sp
SAOUHSC_00257	-1.35569	1.33e-10	hypothetical protein&&sp
SAOUHSC_00949	1.57675	4.73e-10	hypothetical protein&&sp
SAOUHSC_00222	1.66003	7.18e-10	teichoic acid biosynthesis protein TagB&&sp
SAOUHSC_01019	1.64804	9.55e-10	hypothetical protein&&sp
SAOUHSC_02403	-1.46656	9.71e-10	mannitol-1-phosphate 5-dehydrogenase&&sp
SAOUHSC_01337	-1.04427	1.1e-09	transketolase&&sp
SAOUHSC_00716	-2.46983	1.4e-09	hypothetical protein&&-- && PF07681:DoxX
SAOUHSC_00435	-1.81265	1.55e-09	glutamate synthase large subunit&&sp
SAOUHSC_02402	-1.61887	1.55e-09	PTS system mannitol-specific transporter subunit IIA&&sp
SAOUHSC_02443	-1.69871	1.73e-09	hypothetical protein&&-- && -
SAOUHSC_02444	-1.07912	1.88e-09	BCCT family osmoprotectant transporter&&sp
SAOUHSC_01022	1.61534	2.25e-09	hypothetical protein&&sp
SAOUHSC_01349	-1.32295	3.87e-09	hypothetical protein&&sp
SAOUHSC_00988	-2.25033	4.63e-09	glutamyl endopeptidase&&sp
SAOUHSC_00555	3.16407	5.86e-09	haloacid dehalogenase-like hydrolase&&sp
SAOUHSC_00358	-1.68	6.88e-09	hypothetical protein&&-- && PF04226:Transglycosylase associated protein
SAOUHSC_02442	-1.67436	9.29e-09	hypothetical protein&&-- && PF10031:Small integral membrane protein (DUF2273)
SAOUHSC_00221	1.61793	1.18e-08	alcohol dehydrogenase&&sp
SAOUHSC_01136	-8.00729	1.4e-08	hypothetical protein&&sp
SAOUHSC_00256	-1.81726	1.42e-08	hypothetical protein&&sp
SAOUHSC_00468	-1.53493	1.52e-08	hypothetical protein&&sp
SAOUHSC_02751	-1.20081	1.52e-08	hypothetical protein&&sp
SAOUHSC_00281	-2.4094	2.43e-08	hypothetical protein&&-- && PF01226:Formate/nitrite transporter
SAOUHSC_02604	-1.36395	2.6e-08	hypothetical protein&&sp
SAOUHSC_00986	-1.76297	2.6e-08	cysteine protease&&sp
SAOUHSC_00300	-1.38324	2.61e-08	lipase&&sp
SAOUHSC_02815	1.28696	2.76e-08	hypothetical protein&&sp
SAOUHSC_02994	-1.39972	3.35e-08	hypothetical protein&&-- && -
SAOUHSC_00584	-1.22402	5.26e-08	hypothetical protein&&-- && PF04740:LXG domain of WXG superfamily
SAOUHSC_01021	1.45249	5.6e-08	hypothetical protein&&sp
SAOUHSC_02911	2.16636	5.79e-08	hypothetical protein&&sp
SAOUHSC_02709	-2.61683	6.45e-08	leukocidin s subunit&&sp
SAOUHSC_02849	-1.36173	8.6e-08	pyruvate oxidase&&sp
SAOUHSC_02380	1.13536	8.94e-08	purine nucleoside phosphorylase&&sp
SAOUHSC_02461	-2.08229	1.04e-07	MerR family transcriptional regulator&&sp
SAOUHSC_02985	-1.31223	1.11e-07	accessory Sec system translocase SecA2&&sp
SAOUHSC_02850	-1.38708	1.27e-07	hypothetical protein&&sp
SAOUHSC_00788	-1.49549	1.3e-07	hypothetical protein&&sp
SAOUHSC_02610	-1.4585	1.86e-07	formimidoylglutamase&&sp
SAOUHSC_00469	-1.71605	1.87e-07	regulatory protein SpoVG&&sp
SAOUHSC_02973	1.77472	3.91e-07	hypothetical protein&&-- && -
SAOUHSC_01787	-1.41768	4.53e-07	hypothetical protein&&sp
SAOUHSC_02363	-1.45033	5.66e-07	aldehyde dehydrogenase&&sp
SAOUHSC_03035	-1.11534	6.16e-07	hypothetical protein&&-- && PF03729:Short repeat of unknown function (DUF308)
SAOUHSC_00789	-1.56309	6.17e-07	hypothetical protein&&sp
SAOUHSC_00831	-1.49037	7.12e-07	hypothetical protein&&sp
SAOUHSC_00401	-3.57481	7.12e-07	hypothetical protein&&-- && -
SAOUHSC_00962	-1.72683	1.07e-06	hypothetical protein&&-- && PF08858:IDEAL domain
SAOUHSC_00824	-1.44242	1.09e-06	hypothetical protein&&-- && -
SAOUHSC_02930	-1.45167	1.13e-06	hypothetical protein&&-- && PF03992:Antibiotic biosynthesis monooxygenase
SAOUHSC_01887	-1.48197	1.17e-06	riboflavin biosynthesis protein&&sp
SAOUHSC_02441	-1.37207	1.52e-06	alkaline shock protein 23&&sp
SAOUHSC_02114	-1.05405	1.61e-06	lipid kinase&&sp
SAOUHSC_02761	-1.37161	1.69e-06	hypothetical protein&&-- && -
SAOUHSC_01889	-1.54387	1.79e-06	riboflavin biosynthesis protein RibD&&sp
SAOUHSC_00714	-1.24757	2.08e-06	sensor histidine kinase SaeS&&sp
SAOUHSC_01082	2.86615	2.62e-06	hypothetical protein&&sp
SAOUHSC_02879	-1.17958	2.87e-06	squalene desaturase&&sp
SAOUHSC_01081	2.02635	3.18e-06	hypothetical protein&&sp
SAOUHSC_02771	-1.59346	3.18e-06	hypothetical protein&&-- && -
SAOUHSC_00201	-1.21959	3.18e-06	hypothetical protein&&sp
SAOUHSC_02401	-1.25332	3.22e-06	hypothetical protein&&sp
SAOUHSC_02315	-1.58843	3.24e-06	DNA-binding response regulator&&sp
SAOUHSC_00648	1.02275	3.24e-06	hypothetical protein&&sp
SAOUHSC_00501	1.37404	3.27e-06	hypothetical protein&&sp
SAOUHSC_01102	-1.2365	3.56e-06	excinuclease ABC subunit C&&sp
SAOUHSC_00715	-1.2815	3.73e-06	response regulator&&sp
SAOUHSC_02813	-1.35062	4.13e-06	--&&-- && PF13515:Fusaric acid resistance protein-like
SAOUHSC_00793	-1.11702	7.17e-06	hypothetical protein&&-- && PF16228:Domain of unknown function (DUF4887)
SAOUHSC_01730	-1.24993	8.17e-06	hypothetical protein&&sp
SAOUHSC_02877	-1.0958	8.48e-06	squalene synthase&&sp
SAOUHSC_02984	-1.1813	1.1e-05	accessory Sec system glycosyltransferase GtfA&&sp
SAOUHSC_00200	1.60693	1.15e-05	hypothetical protein&&-- && PF13367:PrsW family intramembrane metalloprotease
SAOUHSC_00272	-2.53196	1.26e-05	hypothetical protein&&-- && -
SAOUHSC_02908	-1.25623	1.52e-05	hypothetical protein&&sp
SAOUHSC_00810	-1.75596	1.52e-05	hypothetical protein&&-- && -
SAOUHSC_00544	2.22561	1.6e-05	fibrinogen-binding protein SdrC&&sp
SAOUHSC_02983	-1.12674	1.72e-05	accessory Sec system glycosylation chaperone GtfB&&sp
SAOUHSC_01729	-1.21084	2.02e-05	hypothetical protein&&-- && -
SAOUHSC_02456	-1.10895	2.02e-05	lactose phosphotransferase system repressor&&sp
SAOUHSC_02925	-1.32452	2.05e-05	hypothetical protein&&-- && -
SAOUHSC_02665	-1.33473	2.43e-05	hypothetical protein&&-- && PF01243:Pyridoxamine 5'-phosphate oxidase
SAOUHSC_02013	-1.30913	2.51e-05	hypothetical protein&&sp
SAOUHSC_00855	-1.50261	3.29e-05	hypothetical protein&&sp
SAOUHSC_01888	-1.45322	3.31e-05	riboflavin synthase subunit alpha&&sp
SAOUHSC_00854	-1.31941	3.41e-05	hypothetical protein&&sp
SAOUHSC_01330	1.00732	3.68e-05	guanosine 5'-monophosphate oxidoreductase&&sp
SAOUHSC_00133	-1.12172	4.51e-05	hypothetical protein&&sp
SAOUHSC_00736	-1.125	6.32e-05	hypothetical protein&&sp
SAOUHSC_02399	-1.41796	6.32e-05	glucosamine--fructose-6-phosphate aminotransferase&&sp
SAOUHSC_00220	1.26443	6.38e-05	2-C-methyl-D-erythritol 4-phosphate cytidylyltransferase&&sp
SAOUHSC_00287	-1.21896	6.38e-05	ABC transporter ATP-binding protein&&sp
SAOUHSC_02154	-1.03849	6.4e-05	ABC transporter ATP-binding protein&&sp
SAOUHSC_00134	-1.45803	6.5e-05	hypothetical protein&&-- && -
SAOUHSC_02244	-1.68681	6.86e-05	succinyl-diaminopimelate desuccinylase&&sp
SAOUHSC_02161	-1.29571	6.99e-05	MHC class II analog protein&&sp
SAOUHSC_00840	-1.08187	7.25e-05	hypothetical protein&&sp
SAOUHSC_02155	-1.28227	7.96e-05	hypothetical protein&&sp
SAOUHSC_02880	-1.04279	0.000118399	hypothetical protein&&sp
SAOUHSC_01181	-1.44738	0.000142964	hypothetical protein&&sp
SAOUHSC_00320	-1.24245	0.000145241	NADPH-dependent FMN reductase&&sp
SAOUHSC_01053	-1.41089	0.000148244	manganese transport protein MntH&&sp
SAOUHSC_02772	-1.51102	0.000157797	hypothetical protein&&sp
SAOUHSC_01451	3.04151	0.000199606	threonine dehydratase&&sp
SAOUHSC_01987	-1.00265	0.000209503	hypothetical protein&&-- && -
SAOUHSC_01986	-1.07938	0.000209503	hypothetical protein&&-- && -
SAOUHSC_02765	2.34854	0.000237481	nickel ABC transporter permease&&sp
SAOUHSC_00318	-1.23297	0.000237481	hypothetical protein&&sp
SAOUHSC_02708	-1.46602	0.000243368	gamma-hemolysin h-gamma-II subunit&&sp
SAOUHSC_00162	1.11017	0.000264949	HsdR family type I site-specific deoxyribonuclease&&sp
SAOUHSC_01854	-1.04186	0.000288576	hypothetical protein&&-- && -
SAOUHSC_03016	1.14876	0.000288576	hypothetical protein&&-- && PF01522:Polysaccharide deacetylase
SAOUHSC_01419	-1.0606	0.000289269	hypothetical protein&&sp
SAOUHSC_00074	1.85123	0.00029008	periplasmic binding protein&&sp
SAOUHSC_02080	-1.37262	0.000293228	bacteriophage L54a antirepressor&&-- && PF03374:Phage antirepressor protein KilAC domain
SAOUHSC_02767	1.71539	0.000335966	peptide ABC transporter substrate-binding protein&&sp
SAOUHSC_00285	-1.12668	0.000354475	hypothetical protein&&sp
SAOUHSC_01869	-1.06308	0.000368759	hypothetical protein&&-- && -
SAOUHSC_00826	-1.24976	0.000443092	hypothetical protein&&-- && -
SAOUHSC_01128	2.18421	0.000455612	ornithine carbamoyltransferase&&sp
SAOUHSC_02171	-1.3441	0.000614018	staphylokinase&&sp
SAOUHSC_01886	-1.17958	0.000664769	6%2C7-dimethyl-8-ribityllumazine synthase&&sp
SAOUHSC_02247	1.10517	0.000710709	cation transport protein&&sp
SAOUHSC_00319	-1.16977	0.000740228	hypothetical protein&&-- && PF00296:Luciferase-like monooxygenase
SAOUHSC_02710	-1.35044	0.000997495	leukocidin f subunit&&sp
SAOUHSC_00719	-1.13422	0.00105981	7-cyano-7-deazaguanosine (preQ0) biosynthesis protein QueE&&sp
SAOUHSC_02900	-1.24872	0.00115513	hypothetical protein&&sp
SAOUHSC_02382	-1.01897	0.00141939	hypothetical protein&&-- && PF04134:Protein of unknown function, DUF393
SAOUHSC_00811	-1.20803	0.00143289	hypothetical protein&&-- && PF00583:Acetyltransferase (GNAT) family
SAOUHSC_03033	-1.11131	0.00143289	high affinity nickel transporter&&sp
SAOUHSC_00845	-1.34059	0.00151204	hypothetical protein&&sp
SAOUHSC_00405	-1.29423	0.00171581	hypothetical protein&&sp
SAOUHSC_00065	-1.01075	0.00206811	hypothetical protein&&-- && PF07853:Protein of unknown function (DUF1648)
SAOUHSC_02266	-3.88376	0.00207546	hypothetical protein&&-- && -
SAOUHSC_02153	-1.0995	0.00213271	hypothetical protein&&-- && PF13346:ABC-2 family transporter protein
SAOUHSC_02883	1.29258	0.0022118	LysM domain-containing protein&&sp
SAOUHSC_02971	-1.56332	0.0022561	zinc metalloproteinase aureolysin&&sp
SAOUHSC_00628	-1.03136	0.0022561	monovalent cation/H+ antiporter subunit D&&sp
SAOUHSC_02763	1.93946	0.00231672	peptide ABC transporter ATP-binding protein&&sp
SAOUHSC_00436	-1.45317	0.00231672	glutamate synthase subunit beta&&sp
SAOUHSC_00105	1.24782	0.00236196	phosphonate ABC transporter substrate-binding protein&&sp
SAOUHSC_02912	1.15839	0.00256138	hypothetical protein&&-- && PF06983:3-demethylubiquinone-9 3-methyltransferase
SAOUHSC_01088	2.38841	0.00260686	hypothetical protein&&sp
SAOUHSC_02812	-1.29224	0.00270869	hypothetical protein&&-- && -
SAOUHSC_00104	1.56551	0.00282543	amino acid ABC transporter ATP-binding protein&&sp
SAOUHSC_02729	1.00772	0.0029099	amino acid ABC transporter-like protein&&sp
SAOUHSC_01084	1.65826	0.00321166	hypothetical protein&&-- && -
SAOUHSC_00823	-1.50972	0.00325153	hypothetical protein&&-- && -
SAOUHSC_02557	-2.23636	0.00325153	urea transporter&&sp
SAOUHSC_00775	1.4082	0.00353565	hypothetical protein&&-- && PF09964:Uncharacterized protein conserved in bacteria (DUF2198)
SAOUHSC_01843	1.2155	0.00355542	hypothetical protein&&sp
SAOUHSC_00186	1.1474	0.00367231	lipoprotein&&-- && PF13531:Bacterial extracellular solute-binding protein
SAOUHSC_02619	1.13735	0.00381317	hypothetical protein&&sp
SAOUHSC_01685	-1.11991	0.00395975	heat-inducible transcription repressor HrcA&&sp
SAOUHSC_02329	1.64401	0.00419248	hydroxyethylthiazole kinase&&sp
SAOUHSC_01134	1.71181	0.00438154	hypothetical protein&&-- && -
SAOUHSC_00103	1.82965	0.00485139	phosphonates ABC transporter permease&&sp
SAOUHSC_01452	2.71388	0.00497082	alanine dehydrogenase&&sp
SAOUHSC_01016	1.1404	0.00503981	phosphoribosylglycinamide formyltransferase&&sp
SAOUHSC_02762	1.37373	0.0053453	hypothetical protein&&sp
SAOUHSC_01684	-1.0799	0.00542777	heat shock protein GrpE&&sp
SAOUHSC_02764	1.73955	0.0054744	peptide ABC transporter ATP-binding protein&&sp
SAOUHSC_03046	2.18698	0.00605268	helix-turn-helix domain-containing protein&&-- && PF01381:Helix-turn-helix
SAOUHSC_00720	-1.17322	0.00605268	6-pyruvoyl tetrahydropterin synthase&&sp
SAOUHSC_02766	1.81722	0.00685175	peptide ABC transporter permease&&sp
SAOUHSC_00184	1.02904	0.00732601	response regulator receiver domain-containing protein&&sp
SAOUHSC_02328	1.49286	0.00756599	thiamine-phosphate pyrophosphorylase&&sp
SAOUHSC_02160	-1.85617	0.00863291	hypothetical protein&&sp
SAOUHSC_02753	-1.09466	0.00890954	hypothetical protein&&sp
SAOUHSC_02282	-1.24141	0.00989431	acetolactate synthase large subunit&&sp
SAOUHSC_02144	-1.0104	0.0101151	hypothetical protein&&-- && PF08863:YolD-like protein
SAOUHSC_02886	1.12542	0.0125583	hypothetical protein&&-- && PF13673:Acetyltransferase (GNAT) domain
SAOUHSC_02555	-1.03293	0.012639	--&&sp
SAOUHSC_01307	-1.0111	0.0127763	hypothetical protein&&-- && PF01212:Beta-eliminating lyase
SAOUHSC_01113	1.00127	0.0141525	hypothetical protein&&-- && -
SAOUHSC_02468	-1.38079	0.0164105	acetolactate synthase&&sp
SAOUHSC_00291	1.10578	0.0169882	PfkB family carbohydrate kinase&&sp
SAOUHSC_01085	1.67597	0.0173053	hypothetical protein&&sp
SAOUHSC_00818	-1.21273	0.0178187	thermonuclease&&sp
SAOUHSC_00058	-1.10907	0.0183563	hypothetical protein&&sp
SAOUHSC_02561	-1.72297	0.0193849	urease subunit alpha&&sp
SAOUHSC_02941	-1.01035	0.0195595	hypothetical protein&&sp
SAOUHSC_01079	1.29789	0.023474	neurofilament protein&&sp
SAOUHSC_01450	1.51895	0.023704	hypothetical protein&&sp
SAOUHSC_01127	2.34516	0.0238218	superantigen-like protein&&sp
SAOUHSC_01110	-1.05714	0.0265825	fibrinogen-binding protein-like protein&&sp
SAOUHSC_01129	1.2832	0.0274775	carbamate kinase&&sp
SAOUHSC_00317	1.0188	0.0282683	glycerol-3-phosphate transporter&&sp
SAOUHSC_02250	-1.18146	0.0309804	phage terminase small subunit&&sp
SAOUHSC_02559	-4.28982	0.031953	urease subunit beta&&sp
SAOUHSC_00149	1.40388	0.0325102	N-acetyl-gamma-glutamyl-phosphate reductase&&sp
SAOUHSC_02995	-1.04329	0.0334222	hypothetical protein&&sp
SAOUHSC_02848	-1.10177	0.0338418	PTS system glucose-specific transporter subunit IIABC&&sp
SAOUHSC_02463	-1.14761	0.0363036	hyaluronate lyase&&sp
SAOUHSC_00072	1.50525	0.040447	lipoprotein SirB&&sp
SAOUHSC_02906	-1.29073	0.042077	hypothetical protein&&-- && -
SAOUHSC_01086	1.75394	0.0428971	iron compound ABC transporter permease&&sp
SAOUHSC_00064	1.86858	0.0475691	hypothetical protein&&sp

## Sheet: TableS4
Table S4. The primer sequences used in RT-qPCR in this study
Gene	Primers	Primer sequence
agrA	agrA-Q-F	GGAAATTGCCCTCGCAACTG
agrA	agrA-Q-R	CCAACTGGGTCATGCTTACG
hld	Hld-Q-F	GGAAGGAGTGATTTCAATGGCA
hld	Hld-Q-R	TGTTCACTGTGTCGATAATCCA
agrB	agrB-Q-F	AATTGACCAGTTTGCCACGT
agrB	agrB-Q-R	AGACCTGCATCCCTAATCGT
agrC	agrC-Q-F	CGAAATGCGCAAGTTCCGTC
agrC	agrC-Q-R	AGGCCAGGCATGTCATCTTC
saeR	SaeR-Q-F	ATGACCCACTTACTGATCGTG
saeR	SaeR-Q-R	ACCGCTAGTTGTCGTTGTTAC
saeS	SaeS-Q-F	AGCGATGAAGGTATTGGCAT
saeS	SaeS-Q-R	AGCCTAATCCAGAACCACCC
spa	spa-Q-F	ACGGCACTACTGCTGACAAA
spa	spa-Q-R	GCATGGTTTGCTGGTTGCTT
clfB	clfB-Q-F	CGTTATGGTGGTGGAAGTGC
clfB	clfB-Q-R	GGACTTGGTTCTGGGTCAAC
lsdA	lsdA-Q-F	CAACAGAAGCTACGAACGCA
lsdA	lsdA-Q-R	ACTTTACCAGGGTGTTGCAT
gyrB	gyrB-Q-F	CAAATGATCACAGCATTTGGTACAG
gyrB	gyrB-Q-R	CGGCATCAGTCATAATGACGAT

## Sheet: TableS5
Table S5. Analysis of transcriptional level of 10 genes by RT-qPCR in strain 23B versus strain 23H
Gene	Fold change	log2FoldChange	P-value
hld	-3364.16	-11.716	0.001
agrC	-111.908	-6.80617	0.005
agrA	-42.2607	-5.40125	0.019
agrB	-38.4582	-5.26522	0.026
saeR	-4.91448	-2.29704	0.01
saeS	-5.0238	-2.32878	0.008
spa	13.5653	3.76184	0.014
lsdA	7.13089	2.83408	0.036
clfB	1.94473	0.959572	0.036
